# Supplementary material for: Biotite: new tools for a versatile Python bioinformatics library
Source: BMC Bioinformatics. 2023 Jun 5;24:236. doi: 10.1186/s12859-023-05345-6 (PMC10243083; doi:10.1186/s12859-023-05345-6)
Supplement: Supplementary file 1 — Additional file 1. Application example Juypter notebooks. [file 12859_2023_5345_MOESM1_ESM.zip]

Archive with 2 entries (2 files):
- sequence.ipynb
- structure.ipynb
