# Supplementary material for: Biotite: new tools for a versatile Python bioinformatics library
Source: BMC Bioinformatics. 2023 Jun 5;24:236. doi: 10.1186/s12859-023-05345-6 (PMC10243083; doi:10.1186/s12859-023-05345-6)
Supplement: Supplementary file 2 — Additional file 2. Application example Python scripts. [file 12859_2023_5345_MOESM2_ESM.zip › structure.py]

#!/usr/bin/env python
# coding: utf-8

# # Structure analysis of human hemoglobin
# 
# This notebook provides an example application of different structure-related methods from *Biotite* to a structure of human hemoglobin.
# The molecular visualization is performed using *PyMOL*, with *Ammolite* handling the conversion from *Biotite*.
# 
# ## Macromolecular assembly
# 
# The coordinates provided in PDB entries do not necessarily depict the biologically active form of a biomacromolecule.
# Instead, at least in the case of X-ray structures, it shows the conformation in the asymmetric unit of a crystal.
# PDBx/mmCIF files list the transformations on these coordinates required to create the active form, the macromolecular assembly.

# In[1]:


import numpy as np
import matplotlib
import biotite.structure as struc
import biotite.structure.io.pdbx as pdbx
import biotite.database.rcsb as rcsb
import ammolite

matplotlib.rcParams['figure.dpi'] = 80

# Colors at same lightness and similar saturation in L*a*b* color space
COLORS = {
    # L = 50
    "red"         : [219/255,  58/255,  53/255],
    "blue"        : [ 23/255, 114/255, 240/255],
    "green"       : [  8/255, 139/255,   5/255],
    "violet"      : [203/255,  56/255, 170/255],
    "gray"        : [118/255, 118/255, 118/255],
    "orange"      : [247/255, 138/255,  41/255],
    # L = 70
    "lightred"    : [255/255, 138/255, 118/255],
    "lightblue"   : [145/255, 167/255, 255/255],
    "lightgreen"  : [118/255, 188/255,  99/255],
    "lightviolet" : [241/255, 135/255, 211/255],
    "yellow"      : [200/255, 168/255,  67/255],
    "lightgray"   : [171/255, 171/255, 171/255],
}


# For comparison with the assembly, the asymmetric unit of the hemoglobin structure (PDB: `6BB5`) is visualized first.

# In[2]:


pdbx_file = pdbx.PDBxFile.read(rcsb.fetch("6BB5", "pdbx"))

# Charges are required for docking
asymmetric_unit = pdbx.get_structure(pdbx_file, model=1, extra_fields=["charge"])
asymmetric_unit.bonds = struc.connect_via_residue_names(asymmetric_unit)
asymmetric_unit = asymmetric_unit[~struc.filter_solvent(asymmetric_unit)]

# Visualization of asymmetric unit with PyMOL using Ammolite
ammolite.reset()
pymol_asymmetric = ammolite.PyMOLObject.from_structure(asymmetric_unit)
pymol_asymmetric.color(COLORS["blue"], asymmetric_unit.chain_id == "A")
pymol_asymmetric.color(COLORS["gray"], asymmetric_unit.chain_id == "B")
pymol_asymmetric.color(COLORS["red"], np.isin(asymmetric_unit.res_name, ("HEM", "OXY")))
ammolite.cmd.png("figures/asymmetric_unit.png", 400, 400)


# Now the assembly is read from the PDBx file to obtain the functional unit of hemoglobin:
# a heterotetramer containing two copies of each, the $\alpha$ and $\beta$ subunits.

# In[3]:


assembly = pdbx.get_assembly(pdbx_file, model=1)
assembly.bonds = struc.connect_via_residue_names(assembly)
assembly = assembly[~struc.filter_solvent(assembly)]

ammolite.reset()
pymol_assembly = ammolite.PyMOLObject.from_structure(assembly)
pymol_assembly.color(COLORS["blue"], assembly.chain_id == "A")
pymol_assembly.color(COLORS["gray"], assembly.chain_id == "B")
# Color heme group and bound oxgen red
pymol_assembly.color(COLORS["red"], np.isin(assembly.res_name, ("HEM", "OXY")))
pymol_assembly.orient()
ammolite.cmd.png("figures/assembly.png", 400, 400)


# ## Elastic network model
# 
# Using an anisotropic network model, the normal modes of the assembly are computed.
# The first mode, i.e. the predicted mode with highest amplitude, is depicted by arrows.

# In[4]:


import springcraft

MODE = 0
MAX_AMPLITUDE = 8

assembly_ca = assembly[struc.filter_amino_acids(assembly) & (assembly.atom_name == "CA")]
ff = springcraft.TabulatedForceField.sd_enm(assembly_ca)
anm = springcraft.ANM(assembly_ca, ff)
_, eigen_vectors = anm.eigen()
# Remove translation/rotation modes
eigen_vectors = eigen_vectors[6:]


ammolite.reset()

pymol_object = ammolite.PyMOLObject.from_structure(assembly)
pymol_object.color(COLORS["blue"],  assembly.chain_id == "A")
pymol_object.color(COLORS["gray"], assembly.chain_id == "B")
# Remove heme group for clarity
mask = np.isin(assembly.res_name, ("HEM", "OXY"))
pymol_object.hide("sticks", mask)
pymol_object.hide("spheres", mask)

# Show chosen mode as arrows
vector = eigen_vectors[MODE].reshape(-1, 3)
vector /= np.max(vector)
vector *= MAX_AMPLITUDE
ammolite.draw_arrows(
    assembly_ca.coord, assembly_ca.coord + vector,
    radius=0.25, head_radius=0.6, head_length=1.5,
    color=COLORS["red"]
)
pymol_object.orient()
ammolite.cmd.png("figures/normal_modes.png", 400, 400)


# ## Molecular docking
# 
# With the help of *AutoDock Vina* the binding conformation of the heme group should be predicted by molecular docking.
# In the case of the protein structure at hand, heme is resolved.
# However, the docking protocol can be easily adapted to other proteins, where to position of the ligand is unknown.

# In[5]:


import matplotlib.pyplot as plt
import biotite.application.autodock as autodock
import biotite.structure.info as info

DOCK_RADIUS = 20


# For the docking procedure the $\alpha$ chain is extracted from the structure as later docking target.
# The heme position is also saved for later comparison purposes.
# As ligand a new heme molecule is obtained from the [Chemical component dictionary](https://www.wwpdb.org/data/ccd).
# The ligand is then docked to the target protein chain in vicinity of the heme binding pocket.
# *Vina* creates multiple docking poses, each one associated with a predicted binding energy.

# In[6]:


###
# The docking protocol was adapted from
# https://www.biotite-python.org/examples/gallery/structure/docking.html
# (Code source: Patrick Kunzmann, License: BSD 3 clause)
###

alpha_subunit = asymmetric_unit[
    struc.filter_amino_acids(asymmetric_unit) &
    (asymmetric_unit.chain_id == "A")
]
ref_heme = asymmetric_unit[
    (asymmetric_unit.res_name == "HEM") &
    (asymmetric_unit.chain_id == "A") &
    # Remove hydrogen atoms for comparison with docked heme
    (asymmetric_unit.element != "H")
]


# Independently, get the ligand without optimized conformation
# from the Chemical Component Dictionary
heme = info.residue("HEM")

# Search for a binding mode in vicinity of heme binding pocket
app = autodock.VinaApp(
    heme, alpha_subunit, struc.centroid(ref_heme),
    [DOCK_RADIUS, DOCK_RADIUS, DOCK_RADIUS]
)
# For reproducibility
app.set_seed(0)
# This is the maximum number:
# Vina may find less interesting binding modes
# and thus output less models
app.set_max_number_of_models(100)
# Effectively no limit
app.set_energy_range(100.0)
# Start docking run
app.start()
app.join()
# The calcuated heme atom coordinates and binding energy
# for each found potential binding pose
docked_coord = app.get_ligand_coord()
energies = app.get_energies()


# Now the obtained binding poses are evaluated.
# The most likely conformation is the one with the lowest binding energy.
# As the X-ray structure of hemoglobin comes with the '*correct*' heme binding position,
# it can be used as reference to assess the docking accuracy.
# For this purpose the RMSD between the docked and reference atom positions is calculated for each binding pose.
# As a result, the binding pose with the lowest predicted binding energy is indeed the conformation that is closest
# to the experimentally determined one.

# In[7]:


# Create an AtomArrayStack for all docked binding poses
docked_heme = struc.from_template(heme, docked_coord)
# Vina discards all nonpolar hydrogen atoms,
# and polar hydrogen atoms get arbitrary orientations
# -> Remove hydrogen atoms
docked_heme = docked_heme[
    ..., docked_heme.element != "H"
]

# Standardize atom order, so that docked atoms
# are correctly mapped to reference atoms for comparison
docked_heme = docked_heme[..., info.standardize_order(docked_heme)]
ref_heme = ref_heme[info.standardize_order(ref_heme)]

# Calculate the RMSD of the docked models to the correct binding mode
# No superimposition prior to RMSD calculation, as we want to see
# conformation differences with respect to the binding pocket
rmsd = struc.rmsd(ref_heme, docked_heme)

figure, ax = plt.subplots(figsize=(4.0, 4.0))
ax.scatter(energies, rmsd, marker="+", color="black")
ax.set_xlabel("Energy (kcal/mol)")
ax.set_ylabel("RMSD (Å)")
figure.tight_layout()
figure.savefig("figures/docking_eval.pdf")


# Visual analysis of this docking pose in comparison with the experimentally found coordinates underpins its correctness.

# In[8]:


best_pose = docked_heme[np.argmin(energies)]

ammolite.reset()
pymol_ref_heme = ammolite.PyMOLObject.from_structure(ref_heme)
pymol_docked_heme = ammolite.PyMOLObject.from_structure(best_pose)

# Visualize as ball-and-stick model
ammolite.cmd.set("stick_radius", 0.15)
ammolite.cmd.set("sphere_scale", 0.25)
ammolite.cmd.set("sphere_quality", 4)

# The reference is a red 'shadow'
REF_COLOR = COLORS["lightred"]
REF_ALPHA = 0.4
pymol_ref_heme.show("spheres")
pymol_ref_heme.color(REF_COLOR)
# Register color for usage in 'set' command
ammolite.cmd.set_color("custom_red", REF_COLOR)
pymol_ref_heme.set("stick_color", "custom_red")
pymol_ref_heme.set("sphere_transparency", 1 - REF_ALPHA)
pymol_ref_heme.set_bond("stick_transparency", 1 - REF_ALPHA)

pymol_docked_heme.show("spheres")
pymol_docked_heme.color(COLORS["gray"], docked_heme.element == "C")
pymol_docked_heme.color(COLORS["red"], docked_heme.element == "O")
pymol_docked_heme.color(COLORS["blue"], docked_heme.element == "N")
pymol_docked_heme.color(COLORS["orange"], docked_heme.element == "FE")

# Adjust camera
pymol_docked_heme.orient()
pymol_docked_heme.zoom(buffer=2.1)
ammolite.cmd.set("depth_cue", 0)

ammolite.cmd.png("figures/docking.png", 400, 400)


# ## Hydrogen bond indentification
# 
# To determine hydrogen bonds between the docked heme group and the $\alpha$ subunit, hydrogen atoms need to be added
# to the ligand, as *Vina* uses only heavy atoms to find optimal binding poses.
# For this task the *Hydride* package is used.
# As the X-ray structure has resolved hydrogen atoms, this does not need to be done for the $\alpha$ subunit.

# In[9]:


import hydride


# Indicate deprotonated form in carboxy groups by setting a negtive charge
best_pose.charge[np.isin(best_pose.atom_name, ["O2A", "O2D"])] = -1

# Concatenate unbound hemoglobin alpha subunit
# with found binding pose of heme to form a complex
bound_subunit_alpha = alpha_subunit + best_pose

# The peptide chain already has hydrogen atoms
# -> Only attach and relax hydrogen atoms in heme group,
# since these are missing after docking
bound_subunit_alpha, _ = hydride.add_hydrogen(
    bound_subunit_alpha, mask=bound_subunit_alpha.res_name == "HEM"
)
bound_subunit_alpha.coord = hydride.relax_hydrogen(
    bound_subunit_alpha, mask=bound_subunit_alpha.res_name == "HEM"
)


# After hydrogen addition the hydrogen bonds are measured and visualized.

# In[10]:


# Only search after hydrogen bond between protein and heme
donor_indices, donor_h_indices, acceptor_indices = struc.hbond(
    bound_subunit_alpha,
    selection1=struc.filter_amino_acids(bound_subunit_alpha),
    selection2=bound_subunit_alpha.res_name == "HEM"
).T
# Find residues by ID of atoms forming hydrogen bonds
binding_res_ids = np.concatenate([
    bound_subunit_alpha.res_id[indices]
    for indices in (donor_indices, acceptor_indices)
])

binding_pocket_mask = (
    (bound_subunit_alpha.res_name == "HEM") |
    np.isin(bound_subunit_alpha.res_id, binding_res_ids)
)


ammolite.reset()

ammolite.cmd.set("stick_radius", 0.15)
ammolite.cmd.set("sphere_scale", 0.25)
ammolite.cmd.set("sphere_quality", 4)

pymol_complex = ammolite.PyMOLObject.from_structure(bound_subunit_alpha)
pymol_complex.show_as("sticks")
pymol_complex.show("spheres")
pymol_complex.hide("sticks", ~binding_pocket_mask)
pymol_complex.hide("spheres", ~binding_pocket_mask)
pymol_complex.color(COLORS["gray"], bound_subunit_alpha.element == "C")
pymol_complex.color(COLORS["red"], bound_subunit_alpha.element == "O")
pymol_complex.color(COLORS["blue"], bound_subunit_alpha.element == "N")
pymol_complex.color(COLORS["orange"], bound_subunit_alpha.element == "FE")

# Show hydrogen bonds as dashed lines
for i, j in zip(donor_h_indices, acceptor_indices):
    pymol_complex.distance(f"bond_{i}_{j}", i, j, show_label=False)
ammolite.cmd.set("dash_color", "grey80")

ammolite.cmd.set("depth_cue", 0)
pymol_complex.orient(binding_pocket_mask)
pymol_complex.zoom(binding_pocket_mask, buffer=2)
ammolite.cmd.png("figures/heme_hbond.png", 400, 400)
