# Supplementary material for: Biotite: new tools for a versatile Python bioinformatics library
Source: BMC Bioinformatics. 2023 Jun 5;24:236. doi: 10.1186/s12859-023-05345-6 (PMC10243083; doi:10.1186/s12859-023-05345-6)
Supplement: Supplementary file 3 — Additional file 3. Benchmark workflow. [file 12859_2023_5345_MOESM3_ESM.zip]

Archive with 15 entries (15 files):
- alignment_benchmark_fetch.py
- alignment_benchmark_mmseqs.py
- alignment_benchmark.py
- benchmark_plot.py
- enm_benchmark_prody.py
- enm_benchmark.py
- hbond_benchmark_gmx.py
- hbond_benchmark.py
- hydrogen_benchmark_gmx.py
- hydrogen_benchmark.py
- msa_benchmark_clustal.py
- msa_benchmark_fetch.py
- msa_benchmark.py
- Snakefile
- structure_benchmark_fetch.py
