# Supplementary material for: Biotite: new tools for a versatile Python bioinformatics library
Source: BMC Bioinformatics. 2023 Jun 5;24:236. doi: 10.1186/s12859-023-05345-6 (PMC10243083; doi:10.1186/s12859-023-05345-6)
Supplement: Supplementary file 3 — Additional file 3. Benchmark workflow. [file 12859_2023_5345_MOESM3_ESM.zip › alignment_benchmark_fetch.py]

from io import BytesIO
import shutil
import gzip
import requests
import biotite.database.uniprot as uniprot
import biotite.sequence as seq
import biotite.sequence.io.fasta as fasta


response = requests.get(
    "https://ftp.uniprot.org/pub/databases/uniprot/current_release/"
    "knowledgebase/complete/uniprot_sprot.fasta.gz"
)

contents = {}
with gzip.open(BytesIO(response.content), "rt") as gz_file:
    for i, (header, seq_str) in enumerate(fasta.FastaFile.read_iter(gz_file)):
        uniprot_id = header.split("|")[1]
        
        if len(seq_str) < 10:
            # Sequence must be longer than k-mer pattern to generate at least one k-mer
            continue
        if "Uncharacterized protein" in header:
            # Protein must be characterized
            continue
        if "virus" in header:
            # Exclude viruses
            continue
        
        # Replace special amino acids by common substitute to be compatible with alphabet
        sequence = seq.ProteinSequence(seq_str.replace("U", "C").replace("O", "K"))
        contents[uniprot_id] = sequence

fasta_file = fasta.FastaFile()
fasta.set_sequences(fasta_file, contents)
fasta_file.write(snakemake.output[0])


query_seq = fasta.get_sequence(fasta.FastaFile.read(uniprot.fetch("P69905", "fasta")))
fasta_file = fasta.FastaFile()
fasta.set_sequence(fasta_file, query_seq, header="Query")
fasta_file.write(snakemake.output[1])
