# Supplementary material for: Biotite: new tools for a versatile Python bioinformatics library
Source: BMC Bioinformatics. 2023 Jun 5;24:236. doi: 10.1186/s12859-023-05345-6 (PMC10243083; doi:10.1186/s12859-023-05345-6)
Supplement: Supplementary file 3 — Additional file 3. Benchmark workflow. [file 12859_2023_5345_MOESM3_ESM.zip › alignment_benchmark_mmseqs.py]

import shutil
from os import makedirs
from os.path import join, isdir
import time
import tempfile
import subprocess
import biotite.sequence.io.fasta as fasta


K = 6
PATTERN = "1101010011"
THRESHOLD = 30
SENSITIVITY = 1.0


temp_path = join(tempfile.gettempdir(), "time_benchmark")
if isdir(temp_path):
    shutil.rmtree(temp_path)
makedirs(temp_path)


db_seq_file_path = snakemake.input[0]

query_seq_file_path = snakemake.input[1]
query_seq = fasta.get_sequence(fasta.FastaFile.read(snakemake.input[1]))
fasta_file = fasta.FastaFile()
for i in range(snakemake.params["repetitions"]):
    fasta_file[f"query_{i}"] = str(query_seq)
query_seq_file_path = join(temp_path, "query.fasta")
fasta_file.write(query_seq_file_path)


db_path = join(temp_path, "benchmark_db")
subprocess.run([
    "mmseqs", "createdb",
    "--dbtype", "1",
    "--shuffle", "0",
    "-v", "0",
    db_seq_file_path, db_path
])


now = time.time_ns()

subprocess.run([
    "mmseqs", "createindex",
    "-k", str(K),
    "--spaced-kmer-pattern", PATTERN,
    "--mask", "0",
    "--search-type", "1",
    "--threads", "1",
    "-v", "0",
    db_path, temp_path
])

indexing_duration = (time.time_ns() - now)


now = time.time_ns()

subprocess.run([
    "mmseqs", "easy-search",
    "-s", str(SENSITIVITY),
    "-k", str(K),
    "--spaced-kmer-pattern", PATTERN,
    "--k-score", str(THRESHOLD), 
    "--mask", "0",
    "--search-type", "3",
    "--threads", "1",
    "-v", "0",
    query_seq_file_path, db_path,
    join(temp_path, "alignments.out"), temp_path
])

alignment_duration = (time.time_ns() - now) / snakemake.params["repetitions"]


with open(snakemake.output[0], "w") as out_file:
    out_file.write(str(indexing_duration))
with open(snakemake.output[1], "w") as out_file:
    out_file.write(str(alignment_duration))
