# Supplementary material for: Biotite: new tools for a versatile Python bioinformatics library
Source: BMC Bioinformatics. 2023 Jun 5;24:236. doi: 10.1186/s12859-023-05345-6 (PMC10243083; doi:10.1186/s12859-023-05345-6)
Supplement: Supplementary file 3 — Additional file 3. Benchmark workflow. [file 12859_2023_5345_MOESM3_ESM.zip › alignment_benchmark.py]

import time
import numpy as np
import biotite.sequence as seq
import biotite.sequence.align as align
import biotite.sequence.io.fasta as fasta


K = 6
PATTERN = "1101010011"
THRESHOLD_PER_POS = 5
X_DROP = 20
SCORE_THRESHOLD = 100
MATRIX = "BLOSUM62"
GAP_PENALTY = (-11, -1)
MAX_GAPS = 20


database_seq = []
for _, sequence in fasta.FastaFile.read_iter(snakemake.input[0]):
    database_seq.append(seq.ProteinSequence(sequence))

query_seq = fasta.get_sequence(fasta.FastaFile.read(snakemake.input[1]))


now = time.time_ns()

matrix = align.SubstitutionMatrix.std_protein_matrix()
kmer_table = align.KmerTable.from_sequences(
    K, database_seq, spacing=PATTERN, alphabet=seq.ProteinSequence.alphabet
)

indexing_duration = (time.time_ns() - now)


now = time.time_ns()
for _ in range(snakemake.params["repetitions"]):

    similarity_rule = align.ScoreThresholdRule(matrix, K * THRESHOLD_PER_POS)
    matches = kmer_table.match(
        query_seq, similarity_rule
    )


    diagonals = matches[:,2] - matches[:,0]
    matches_for_diagonals = {}
    for i, (ref_id, diag) in enumerate(zip(matches[:,1], diagonals)):
        if (ref_id, diag) not in matches_for_diagonals:
            matches_for_diagonals[(ref_id, diag)] = [i]
        else:
            matches_for_diagonals[(ref_id, diag)].append(i)
    double_hit_indices = [indices[0] for indices in matches_for_diagonals.values() if len(indices) > 1]
    double_hits = matches[double_hit_indices]


    ungapped_scores = np.array([
        align.align_local_ungapped(
            query_seq, database_seq[ref_id], matrix,
            seed=(i,j), threshold=X_DROP, score_only=True
        )
        for i, ref_id, j in double_hits
    ])
    accepted_hits = double_hits[ungapped_scores > SCORE_THRESHOLD]
    _, unique_indices = np.unique(accepted_hits[:,1], return_index=True)
    accepted_hits = accepted_hits[unique_indices]


    diagonals = accepted_hits[:,0] - accepted_hits[:,2]
    gapped_alignments = [
        align.align_banded(
            query_seq, database_seq[ref_id], matrix,
            band=(diagonal - MAX_GAPS, diagonal + MAX_GAPS),
            gap_penalty=GAP_PENALTY, local=True, max_number=1
        )[0]
        for ref_id, diagonal in zip(accepted_hits[:,1], diagonals)
    ]

alignment_duration = (time.time_ns() - now) / snakemake.params["repetitions"]


with open(snakemake.output[0], "w") as out_file:
    out_file.write(str(indexing_duration))
with open(snakemake.output[1], "w") as out_file:
    out_file.write(str(alignment_duration))
