# Supplementary material for: Biotite: new tools for a versatile Python bioinformatics library
Source: BMC Bioinformatics. 2023 Jun 5;24:236. doi: 10.1186/s12859-023-05345-6 (PMC10243083; doi:10.1186/s12859-023-05345-6)
Supplement: Supplementary file 3 — Additional file 3. Benchmark workflow. [file 12859_2023_5345_MOESM3_ESM.zip › benchmark_plot.py]

import itertools
import numpy as np
import matplotlib.pyplot as plt


SOFTWARE_LABELS = [
    ("Biotite", "MMSeqs2"),
    ("Biotite", "MMSeqs2"),
    ("Biotite", "Clustal W"),
    ("Hydride", "Gromacs"),
    ("Biotite", "Gromacs"),
    ("Springcraft", "ProDy")
]
TASK_LABELS = [
    "k-mer index", "Alignment search", "MSA",
    "Hydrogen prediction", "Hydrogen bonds", "ANM",
]


times = []
for file_path in snakemake.input[:-1]:
    with open(file_path) as runtime_file:
        times.append(float(runtime_file.read()))
times = np.array(times)
times *= 1e-9


fig, ax = plt.subplots(
    figsize=(12.0, 4.0),
    constrained_layout=True
)

n_benchmark = len(times) // 2
bars = ax.bar(
    x = np.repeat(np.arange(n_benchmark), 2),
    height = times, width = [-0.45, 0.45] * n_benchmark, align="edge",
    linewidth = 1.5, edgecolor = "black",
    color = ["#db3a35", "#1772f0"] * n_benchmark,
)
ax.bar_label(
    bars,
    itertools.chain(*SOFTWARE_LABELS),
    weight="normal", padding=5
)

ax.margins(y=0.1)
ax.set_xticks(np.arange(len(TASK_LABELS)), labels=TASK_LABELS)
ax.set_ylabel("Run time (s)")
ax.set_yscale("log")

fig.savefig(snakemake.output[0])
