# Supplementary material for: Biotite: new tools for a versatile Python bioinformatics library
Source: BMC Bioinformatics. 2023 Jun 5;24:236. doi: 10.1186/s12859-023-05345-6 (PMC10243083; doi:10.1186/s12859-023-05345-6)
Supplement: Supplementary file 3 — Additional file 3. Benchmark workflow. [file 12859_2023_5345_MOESM3_ESM.zip › enm_benchmark.py]

import time
import numpy as np
import biotite.structure.io.pdb as pdb
import springcraft


atoms = pdb.PDBFile.read(snakemake.input[0]).get_structure(model=1)
ca = atoms[atoms.atom_name == "CA"]


now = time.time_ns()
for _ in range(snakemake.params["repetitions"]):

    ff = springcraft.InvariantForceField(13.0)
    anm = springcraft.ANM(ca, ff)
    anm.hessian

duration = (time.time_ns() - now) / snakemake.params["repetitions"]


with open(snakemake.output[0], "w") as out_file:
    out_file.write(str(duration))
