# Supplementary material for: Biotite: new tools for a versatile Python bioinformatics library
Source: BMC Bioinformatics. 2023 Jun 5;24:236. doi: 10.1186/s12859-023-05345-6 (PMC10243083; doi:10.1186/s12859-023-05345-6)
Supplement: Supplementary file 3 — Additional file 3. Benchmark workflow. [file 12859_2023_5345_MOESM3_ESM.zip › hbond_benchmark.py]

import time
import numpy as np
import biotite.structure as struc
import biotite.structure.io.pdb as pdb
import hydride


atoms = pdb.PDBFile.read(snakemake.input[0]).get_structure(
    model=1, extra_fields=["charge"]
)
atoms = atoms[struc.filter_amino_acids(atoms)]
atoms.bonds = struc.connect_via_residue_names(atoms)
hydrogenated, _ = hydride.add_hydrogen(atoms)
hydrogenated.coord = hydride.relax_hydrogen(hydrogenated)


now = time.time_ns()
for _ in range(snakemake.params["repetitions"]):

    struc.hbond(hydrogenated)

duration = (time.time_ns() - now) / snakemake.params["repetitions"]


with open(snakemake.output[0], "w") as out_file:
    out_file.write(str(duration))
