# Supplementary material for: Biotite: new tools for a versatile Python bioinformatics library
Source: BMC Bioinformatics. 2023 Jun 5;24:236. doi: 10.1186/s12859-023-05345-6 (PMC10243083; doi:10.1186/s12859-023-05345-6)
Supplement: Supplementary file 3 — Additional file 3. Benchmark workflow. [file 12859_2023_5345_MOESM3_ESM.zip › hydrogen_benchmark_gmx.py]

import shutil
from os import makedirs
from os.path import join, isdir
import time
import tempfile
import subprocess
import biotite.structure as struc
import biotite.structure.io.pdb as pdb


temp_path = join(tempfile.gettempdir(), "hydrogen_benchmark")
input_path = join(temp_path, "input.pdb")
output_path = join(temp_path, "output")
if isdir(temp_path):
    shutil.rmtree(temp_path)
makedirs(temp_path)

atoms = pdb.PDBFile.read(snakemake.input[0]).get_structure(model=1)
atoms = atoms[struc.filter_amino_acids(atoms)]
pdb_file = pdb.PDBFile()
pdb_file.set_structure(atoms)
pdb_file.write(input_path)


duration = 0
for _ in range(snakemake.params["repetitions"]):
    
    if isdir(output_path):
        shutil.rmtree(output_path)
    makedirs(output_path)

    now = time.time_ns()
    subprocess.run([
        "gmx", "pdb2gmx",
        "-quiet",
        "-f", input_path,
        "-o", join(output_path, "hydrogenated.pdb"),
        "-p", join(output_path, "topol.top"),
        "-i", join(output_path, "posre.itp"),
        "-ff", "oplsaa",
        "-water", "spce",
    ], check=True)
    duration += time.time_ns() - now

duration /= snakemake.params["repetitions"]


with open(snakemake.output[0], "w") as out_file:
    out_file.write(str(duration))
