# Supplementary material for: Biotite: new tools for a versatile Python bioinformatics library
Source: BMC Bioinformatics. 2023 Jun 5;24:236. doi: 10.1186/s12859-023-05345-6 (PMC10243083; doi:10.1186/s12859-023-05345-6)
Supplement: Supplementary file 3 — Additional file 3. Benchmark workflow. [file 12859_2023_5345_MOESM3_ESM.zip › msa_benchmark_clustal.py]

import shutil
from os import makedirs
from os.path import join, isdir
import time
import tempfile
import subprocess
import biotite.sequence.io.fasta as fasta


now = time.time_ns()
for _ in range(snakemake.params["repetitions"]):
    
    subprocess.run([
        "clustalw", "-align",
        f"-infile={snakemake.input[0]}",
        f"-outfile={join(tempfile.gettempdir(), 'msa.fasta')}",
        f"-output=FASTA",
        f"-quiet",
    ])

duration = (time.time_ns() - now) / snakemake.params["repetitions"]


with open(snakemake.output[0], "w") as out_file:
    out_file.write(str(duration))
