# Supplementary material for: Biotite: new tools for a versatile Python bioinformatics library
Source: BMC Bioinformatics. 2023 Jun 5;24:236. doi: 10.1186/s12859-023-05345-6 (PMC10243083; doi:10.1186/s12859-023-05345-6)
Supplement: Supplementary file 3 — Additional file 3. Benchmark workflow. [file 12859_2023_5345_MOESM3_ESM.zip › msa_benchmark_fetch.py]

import requests
import biotite.database.uniprot as uniprot
import biotite.sequence.io.fasta as fasta


# Globin family
SCOP_ID = "4000551"


scop_data = requests.get(
    f"https://scop.mrc-lmb.cam.ac.uk/api/domains/{SCOP_ID}"
).json()
uniprot_ids = [entry["uniprot_id"] for entry in scop_data["domains"]]


fasta_file = fasta.FastaFile()
for uniprot_id in uniprot_ids:
    file = uniprot.fetch(uniprot_id, "fasta")
    sequence = fasta.get_sequence(fasta.FastaFile.read(file))
    fasta_file[uniprot_id] = str(sequence)
fasta_file.write(snakemake.output[0])
