# Supplementary material for: Biotite: new tools for a versatile Python bioinformatics library
Source: BMC Bioinformatics. 2023 Jun 5;24:236. doi: 10.1186/s12859-023-05345-6 (PMC10243083; doi:10.1186/s12859-023-05345-6)
Supplement: Supplementary file 3 — Additional file 3. Benchmark workflow. [file 12859_2023_5345_MOESM3_ESM.zip › msa_benchmark.py]

import time
import numpy as np
import biotite.sequence as seq
import biotite.sequence.align as align
import biotite.sequence.io.fasta as fasta


sequences = list(
    fasta.get_sequences(fasta.FastaFile.read(snakemake.input[0])).values()
)


now = time.time_ns()
for _ in range(snakemake.params["repetitions"]):

    matrix = align.SubstitutionMatrix.std_protein_matrix()
    align.align_multiple(sequences, matrix)

duration = (time.time_ns() - now) / snakemake.params["repetitions"]


with open(snakemake.output[0], "w") as out_file:
    out_file.write(str(duration))
