# Supplementary material for: Biotite: new tools for a versatile Python bioinformatics library
Source: BMC Bioinformatics. 2023 Jun 5;24:236. doi: 10.1186/s12859-023-05345-6 (PMC10243083; doi:10.1186/s12859-023-05345-6)
Supplement: Supplementary file 3 — Additional file 3. Benchmark workflow. [file 12859_2023_5345_MOESM3_ESM.zip › Snakefile]

rule all:
    input:
        "results/benchmark.pdf",
        "results/hbond_runtime_gmx.txt"


rule benchmark_plot:
    input:
        "results/indexing_runtime.txt",
        "results/indexing_runtime_mmseqs.txt",
        "results/alignment_runtime.txt",
        "results/alignment_runtime_mmseqs.txt",
        "results/msa_runtime.txt",
        "results/msa_runtime_clustal.txt",
        "results/hydrogen_runtime.txt",
        "results/hydrogen_runtime_gmx.txt",
        "results/hbond_runtime.txt",
        "results/hbond_runtime_gmx.txt",
        "results/enm_runtime.txt",
        "results/enm_runtime_prody.txt",

        "benchmark_plot.py"
    output:
        "results/benchmark.pdf"
    script:
        "benchmark_plot.py"


rule alignment_benchmark_fetch:
    input:
        "alignment_benchmark_fetch.py"
    output:
        "results/database.fasta",
        "results/query.fasta",
    script:
        "alignment_benchmark_fetch.py"

rule alignment_benchmark:
    input:
        "results/database.fasta",
        "results/query.fasta",

        "alignment_benchmark.py"
    output:
        "results/indexing_runtime.txt",
        "results/alignment_runtime.txt",
    params:
        repetitions = 100,
    script:
        "alignment_benchmark.py"

rule alignment_benchmark_mmseqs:
    input:
        "results/database.fasta",
        "results/query.fasta",

        "alignment_benchmark_mmseqs.py"
    output:
        "results/indexing_runtime_mmseqs.txt",
        "results/alignment_runtime_mmseqs.txt",
    params:
        repetitions = 100,
    script:
        "alignment_benchmark_mmseqs.py"


rule msa_benchmark_fetch:
    input:
        "msa_benchmark_fetch.py"
    output:
        "results/globins.fasta",
    script:
        "msa_benchmark_fetch.py"

rule msa_benchmark:
    input:
        "results/globins.fasta",

        "msa_benchmark.py"
    output:
        "results/msa_runtime.txt",
    params:
        repetitions = 10,
    script:
        "msa_benchmark.py"

rule msa_benchmark_clustal:
    input:
        "results/globins.fasta",

        "msa_benchmark_clustal.py"
    output:
        "results/msa_runtime_clustal.txt",
    params:
        repetitions = 10,
    script:
        "msa_benchmark_clustal.py"


rule structure_benchmark_fetch:
    input:
        "structure_benchmark_fetch.py"
    output:
        "results/1a3n.pdb",
    script:
        "structure_benchmark_fetch.py"


rule hydrogen_benchmark:
    input:
        "results/1a3n.pdb",

        "hydrogen_benchmark.py"
    output:
        "results/hydrogen_runtime.txt",
    params:
        repetitions = 100,
    script:
        "hydrogen_benchmark.py"

rule hydrogen_benchmark_gmx:
    input:
        "results/1a3n.pdb",

        "hydrogen_benchmark_gmx.py"
    output:
        "results/hydrogen_runtime_gmx.txt",
    params:
        repetitions = 100,
    script:
        "hydrogen_benchmark_gmx.py"


rule hbond_benchmark:
    input:
        "results/1a3n.pdb",

        "hbond_benchmark.py"
    output:
        "results/hbond_runtime.txt",
    params:
        repetitions = 100,
    script:
        "hbond_benchmark.py"

rule hbond_benchmark_gmx:
    input:
        "results/1a3n.pdb",

        "hbond_benchmark_gmx.py"
    output:
        "results/hbond_runtime_gmx.txt",
    params:
        repetitions = 100,
    script:
        "hbond_benchmark_gmx.py"


rule enm_benchmark:
    input:
        "results/1a3n.pdb",

        "enm_benchmark.py"
    output:
        "results/enm_runtime.txt",
    params:
        repetitions = 100,
    script:
        "enm_benchmark.py"

rule enm_benchmark_prody:
    input:
        "results/1a3n.pdb",

        "enm_benchmark_prody.py"
    output:
        "results/enm_runtime_prody.txt",
    params:
        repetitions = 100,
    script:
        "enm_benchmark_prody.py"
