# Supplementary material for: Biotite: new tools for a versatile Python bioinformatics library
Source: BMC Bioinformatics. 2023 Jun 5;24:236. doi: 10.1186/s12859-023-05345-6 (PMC10243083; doi:10.1186/s12859-023-05345-6)
Supplement: Supplementary file 3 — Additional file 3. Benchmark workflow. [file 12859_2023_5345_MOESM3_ESM.zip › structure_benchmark_fetch.py]

from os.path import dirname, realpath
import biotite.database.rcsb as rcsb


rcsb.fetch("1a3n", "pdb", dirname(realpath(snakemake.output[0])))
